# Supplementary material for: The IP6K Inhibitor LI-2242 Ameliorates Diet-Induced Obesity, Hyperglycemia, and Hepatic Steatosis in Mice by Improving Cell Metabolism and Insulin Signaling
Source: Biomolecules. 2023 May 20;13(5):868. doi: 10.3390/biom13050868 (PMC10216446; doi:10.3390/biom13050868)
Supplement: Supplementary file 1 [file biomolecules-13-00868-s001.zip]

Archive with 1 entries (1 files):
- biomolecules-2354802-supplementary.pdf
